# Supplementary material for: Prevalence of Plastic and Hardware Foreign Bodies among Goats at Malawi Markets
Source: Animals (Basel). 2024 Jan 1;14(1):147. doi: 10.3390/ani14010147 (PMC10778286; doi:10.3390/ani14010147)
Supplement: Supplementary file 1 [file animals-14-00147-s001.zip]

Archive with 2 entries (2 files):
- 2023_ButcherSurveyManuscript_SupplementaryMaterials.docx
- FileS1.xlsx
