# Supplementary material for: Prevalence of Plastic and Hardware Foreign Bodies among Goats at Malawi Markets
Source: Animals (Basel). 2024 Jan 1;14(1):147. doi: 10.3390/ani14010147 (PMC10778286; doi:10.3390/ani14010147)
Supplement: Supplementary file 1 [file animals-14-00147-s001.zip › FileS1.xlsx]

## Sheet: Raw
Year	Date	Date	Validation?	Survey Number on form	Market	Class	EPA	District	ButcherGender	ExperienceYears	Employees	Business owner?	How many butchers in area?	GoatSource	GoatsPurchasedFrom	Buy goats from?	Distance	KnowledgeifStolen	Animal Health Inspection	Start of rainy / end of dry seasons	During rainy season	After harvest	Middle of dry season	During festivities	Male goat / buck	Female goat / doe	Young goat	Old goat	Injured/wounded	Sick goat	Healthy fat goat	Size	Health	Injury	Sex	Age	Plastic /hardware a problem?	PlasticProblem	PlasticLastFive	HardwareProblem	HardwareLastFive	24 How plastic	DogBitesLastFive	HardwareType	Needle	BicycleSpokes	Nails	Pin	Key
2023	2023-12-05	2023-05-12		24	Nthalire	Rural town	Kamkuku	Chitipa	Male	13	1	Yes	5	All local	Males	Owner (farmer)	Not important	Very important	Yes	Most	Most	Most	Most	Most	Common	Common	Rarely	Common	Rarely	Never	Common	Very important	Very important	Very important	Not important	Very important	Yes	Yes_MajorProblem	1	Yes_NotCommon	1	Carcass weighs less than expected, no fat	0
2023	2023-10-05	2023-05-10		25	Chintenge, Kasisi, Chitipa	Village	Mwamkumbwa	Chitipa	Male	1	0	Yes	0	Mostly local	Males	Owner (farmer)	Not important	Very important	Yes	Most	Most	Rarely	Rarely	Most	Common	Rarely	Rarely	Rarely	Rarely	Never	Common	Very important	Very important	Less important	Not important	Very important	No	No	0	No	0	No difference	0
2023	2023-11-05	2023-05-11		26	Chikhuta	Village	Chisenga	Chitipa	Male	2	0	Yes	1	Mixed	Males	Owner (farmer)	Less important	Very important	No	Some	Some	Most	Most	Rarely	Common	Common	Never	Rarely	Never	Never	Common	Very important	Very important	Very important	Not important	Very important	No	No	0	No	0		0
2023	2023-12-05	2023-05-12		27	Nthalire	Rural town	Kamkuku	Chitipa	Male	10	2	Yes	4	All local	Males	Owner (farmer)	Less important	Very important	Yes	Most	Rarely	Most	Most	Most	Common	Common	Never	Rarely	Never	Never	Common	Very important	Very important	Very important	Not important	Very important	Yes	Yes_MajorProblem	1	No	0	Colour change, little fat	0
2023	2023-12-05	2023-05-12		28	Nthalire	Rural town	Kamkuku	Chitipa	Male	8	0	Yes	4	Mixed	Females	Owner (farmer)	Less important	Very important	Yes	Most	Rarely	Most	Most	Most	Common	Common	Rarely	Rarely	Rarely	Never	Common	Very important	Very important		Less important	Very important	Yes	Yes_NotCommon	0	No	0	No difference	1
2023	2023-12-05	2023-05-12		29	Nthalire	Rural town	Kamkuku	Chitipa	Male	14	2	Yes	4	All local	Males	Middlemen	Less important	Very important	Yes	Most	Rarely	Most	Most	Most	Common	Common	Rarely	Rarely	Never	Never	Common	Very important	Very important	Very important	Not important	Very important	Yes	Yes_NotCommon	0	No	0	Carcass weighs less than expected no fat	0
2023	2023-12-05	2023-05-12		30	Nthalire	Rural town	Kamkuku	Chitipa	Male	12	2	Yes	5	Mixed	Males	Owner (farmer)	Not important	Very important	Yes	Most	Most	Some	Most	Most	Common	Common	Rarely	Rarely	Never	Never	Common	Very important	Very important	Very important	Not important	Very important	Yes	Yes_MajorProblem	1	No	0	Meat harder to clean and sell	0
2023	2023-11-05	2023-05-11		31	Wenya, Chitipa	Village	Chinsega	Chitipa	Male	6	0	Yes	11	Mixed	Males	Owner (farmer)	Less important	Very important	Yes	Some	Rarely	Most	Most	Most	Common	Common	Rarely	Rarely	Rarely	Never	Common	Very important	Very important	Very important	Not important	Less important	Yes	Yes_NotCommon	1	No	0	Meat hard	0
2023	2023-11-05	2023-05-11		32	Wenya, Chitipa	Village	Chinsega	Chitipa	Male	12	0	Yes	10	Mixed	Males	Owner (farmer)	Less important	Very important	Yes	Most	Rarely	Most	Some	Most	Common	Common	Common	Rarely	Rarely	Never	Common	Very important	Very important	Very important	Not important	Very important	Yes	Yes_MajorProblem	3	No	0	No difference	0
2023	2023-11-05	2023-05-11		33	Wenya, Chitipa	Village	Wenya, Chitipa	Chitipa	Male	18	Piece workers	Yes	11	All local	Males	Owner (farmer)	Not important	Very important	Yes	Most	Most	Rarely	Most	Most	Common	Rarely	Never	Rarely	Never	Never	Common	Very important	Very important	Less important	Very important	Very important	No	No	0	No	0	No difference	0
2023	2023-11-05	2023-05-11		34	Wenya, Chitipa	Village	Wenya, Chitipa	Chitipa	Male	15	Piece workers	Yes	11	All local	Males	Owner (farmer)	Not important	Very important	Yes	Most	Most	Rarely	Some	Most	Common	Common	Never	Rarely	Rarely	Never	Common	Very important	Very important	Very important	Not important	Very important	No	No	0	No	0	No difference	0
2023	2023-11-05	2023-05-11		35	Kaswenthe, Chitipa	Village	Lufita	Chitipa	Male	4		Yes	3	Mixed	Males	Owner (farmer)	Not important	Very important	No	Most	Most	Rarely	Most	Most	Common	Rarely	Rarely	Rarely	Never	Never	Common	Very important		Not important	Very important	Very important	Yes	Yes_NotCommon	1	No	0	No fat / changed flavour	0
2023	2023-10-05	2023-05-10		36	Budonda	Rural town	Kameme	Chitipa	Male	5		Yes	2	Mostly distant	Males	Owner (farmer)	Not important	Very important	Yes	Most	Most	Rarely	Rarely	Most	Common	Rarely	Rarely	Rarely	Rarely	Never	Common	Very important	Very important	Less important	Not important	Very important	Yes	Yes_MajorProblem	2	No	0	No fat	0
2023	2023-10-05	2023-05-10		38	Zamamba	Village	Kameme	Chitipa	Male	10		Yes	1	Mixed	Males	Owner (farmer)	Less important	Very important	Yes	Most	Some	Most	Some	Most	Common	Common	Rarely	Rarely	Never	Never	Common	Very important	Very important	Very important	Not important	Very important	Yes	Yes_NotCommon	0	Yes_NotCommon	1	No difference	0
2023	2023-10-05	2023-05-10		39	Budonda	Rural town	Kameme	Chitipa	Male	5		Yes	4	Mostly local	Males	Owner (farmer)	Less important	Very important	Yes	Most	Rarely	Most	Most	Most	Common	Common	Rarely	Rarely	Never	Never	Common	Very important	Very important	Very important	Not important	Very important	Yes	Yes_NotCommon	2	Yes_NotCommon	0	No difference	0
2023	2023-11-05	2023-05-11		40	Chisenga	Town	Chisenga	Chitipa	Male	6	1	Yes	5	Mixed	Males	Owner (farmer)	Less important	Very important	Yes	Some	Some	Most	Most	Most	Common	Common	Rarely		Rarely	Never	Common	Very important	Very important	Very important	Not important	Very important	Yes	Yes_NotCommon	1	No	0	Carcass weighs less than expected no fat	0
2023	2023-11-05	2023-05-11		41	Chisenga	Town	Chisenga	Chitipa	Male	2		Yes	8	Mixed	Males	Owner (farmer)	Less important	Very important	No	Some	Some	Most	Most	Some	Common	Common	Rarely	Rarely	Never	Never	Common	Very important	Very important	Very important	Not important	Not important	Yes	Yes_NotCommon	1	No	0	No difference	0
2023	2023-09-05	2023-05-09		42	Mikumi, Chitipa	Village	Mwamkumbwa	Chitipa	Male	14		Yes	1	All local	Males	Owner (farmer)	Very important	Very important	Yes	Rarely	Rarely	Most	Most	Most	Rarely	Common	Rarely	Rarely	Never	Never	Common	Very important	Very important	Less important	Not important	Not important	Yes	Yes_MajorProblem	0	No	0	Colour change, no fat	0
2020	2-5 July	2-5 July		1	Zero		Mkwinda	Lilongwe	Male	30				All local	Males		Less important	Less important	No	Some	Some	Most	Rarely		Common	Rarely		Rarely	Rarely	Rarely	Common	Very important	Very important	Less important	Less important	Less important	Yes	Yes_NotCommon	1	Yes_NotCommon	0		0
2020	2-5 July 2020	2-5 July		2	Mitundu	Rural town	Mkwinda	Lilongwe	Male	7				All local	Males		Less important	Less important	Yes	Some	Some	Most	Rarely	Most	Common	Rarely	Rarely	Rarely	Rarely	Never	Common	Very important	Very important	Less important	Very important	Less important	Yes	Yes_NotCommon	3	Yes_NotCommon	1		0	coin
2020	2-5 July 2020	2-5 July		3	Mitundu	Rural town	Mkwinda	Lilongwe	Male	13				All local	Males		Less important		Yes	Some	Rarely	Most	Rarely	Most	Rarely	Common	Rarely	Never	Never	Never	Common	Very important	Very important	Less important	Very important	Less important	Yes	Yes_NotCommon	4	Yes_NotCommon	1		0	coin/needle	1
2020	2-5 July 2020	2-5 July		4	Mitundu	Rural town	Mkwinda	Lilongwe	Male	10				All local	Males		Less important	Less important	Yes	Some	Some	Most	Rarely	Most	Common	Common	Rarely	Rarely	Rarely	Rarely	Common	Very important	Very important	Less important	Very important	Less important	Yes	Yes_NotCommon	4	Yes_NotCommon	2		0	coin/needle	1
2020	2-5 July 2020	2-5 July		5	Mitundu	Rural town	Mkwinda	Lilongwe	Male	10				All local	Males		Less important	Less important	Yes	Some	Some	Most	Rarely	Most	Common	Common	Rarely	Rarely		Never	Common	Very important	Very important	Less important	Less important	Less important	Yes	Yes_NotCommon	3	Yes_NotCommon	1		1	bicyclespokes		1
2020	2-5 July 2020	2-5 July		6	Mitundu	Rural town	Mkwinda	Lilongwe	Male	15				All local	Males		Less important	Less important	Yes	Some	Some	Most	Rarely	Most	Rarely	Rarely	Common	Never	Rarely	Never	Common	Very important	Very important	Less important	Less important	Very important	Yes	Yes_MajorProblem	4	Yes_NotCommon	2		1	needle/pin	1			1
2020	2-5 July 2020	2-5 July		7	Pondamali	Village	Mkwinda	Lilongwe	Male	10				Some not local	Males		Less important	Less important	No	Some	Some	Most	Rarely	Most	Common	Common	Rarely	Rarely	Rarely	Rarely	Common	Very important	Very important	Less important	Less important	Less important	Yes	Yes_NotCommon	2	Yes_NotCommon	1		2	needle/pin	1			1
2020	2-5 July 2020	2-5 July		8	Pondamali	Village	Mkwinda	Lilongwe	Male	8				All local	Males		Less important	Less important	No	Some	Some	Most	Rarely	Most	Rarely	Common	Rarely	Rarely	Rarely	Rarely	Common	Very important	Very important	Less important	Less important	Less important	Yes	Yes_NotCommon	3	Yes_NotCommon	1		2	bicyclespokes/needle/pin	1	1		1
2020	2-5 July 2020	2-5 July		9	Pondamali	Village	Mkwinda	Lilongwe	Male	7				All local	Males		Less important	Less important	No	Some	Some	Most	Rarely	Most	Common	Rarely	Rarely	Rarely	Rarely	Rarely	Common	Very important	Very important	Less important	Less important	Less important	Yes	Yes_NotCommon	2	Yes_NotCommon	1		1	coin
2020	2-5 July 2020	2-5 July		10	Pondamali	Village	Mkwinda	Lilongwe	Male	8				All local	Males		Less important	Less important	No	Some	Some	Most	Rarely	Most	Common	Common	Rarely	Rarely	Rarely	Rarely	Common	Very important	Very important	Less important	Less important	Less important	Yes	Yes_NotCommon	3	Yes_NotCommon	1		2	needle	1
2020	2-5 July 2020	2-5 July		11	Lilongwe town	City	Lilongwe city	Lilongwe	Male	5				All local	Males		Less important	Less important	Yes	Some	Some	Most	Rarely	Most	Common	Common	Rarely	Rarely	Rarely	Rarely	Common	Very important	Very important	Less important	Very important	Less important	Yes	Yes_NotCommon	3	Yes_NotCommon	2		1	needle	1
2020	2-5 July 2020	2-5 July		12	Mitundu	Rural town	Mkwinda	Lilongwe	Male	8				All local	Males		Less important	Less important	Yes	Some	Some	Most	Rarely	Most	Rarely	Rarely	Common	Never	Never	Never	Common	Very important	Very important	Less important	Very important	Less important	Yes	Yes_NotCommon	4	Yes_NotCommon			0	coin/needle/key	1				1
2020	2-5 July 2020	2-5 July		13	Mitundu	Rural town	Mkwinda	Lilongwe	Male	5				All local	Males		Less important	Less important	Yes	Some	Some	Most	Rarely	Most	Common	Common	Rarely	Rarely	Rarely	Rarely	Common	Very important	Very important	Less important	Very important	Less important	Yes	Yes_NotCommon	3	Yes_NotCommon	2		1	needle/coin/bicyclespokes	1	1
2020	2-5 July 2020	2-5 July		14	Mitundu	Rural town	Mkwinda	Lilongwe	Male	6				All local	Males		Less important	Less important	Yes	Some	Some	Most	Rarely	Most	Common	Common	Rarely	Rarely	Rarely	Rarely	Common	Very important	Very important	Less important	Less important	Less important	Yes	Yes_NotCommon	4	Yes_NotCommon	2		1	needle/coin/bicyclespokes	1	1
2020	2-5 July 2020	2-5 July		15	Lilongwe town	City	Lilongwe city	Lilongwe	Male	5				All local	Males		Less important	Less important	Yes	Some	Some	Most	Rarely	Most	Common	Common	Rarely	Rarely	Rarely	Rarely	Common	Very important	Very important	Less important	Less important	Less important	Yes	Yes_NotCommon	3	Yes_NotCommon	2		1
2020	2-5 July 2020	2-5 July		16	Mphazi	Village	Mkwinda	Lilongwe	Male	7				All local	Males		Not important	Not important	No	Some	Some	Most	Rarely	Some	Rarely	Common	Common	Rarely	Rarely	Rarely	Common	Very important	Very important	Less important	Very important	Less important	Yes	Yes_NotCommon	1	No	0		0
2020	2-5 July 2020	2-5 July		17	Mitundu	Rural town	Mkwinda	Lilongwe	Male	8				All local	Males		Less important	Less important	Yes	Some	Some	Most	Rarely	Most	Rarely	Common	Rarely	Rarely	Never	Never	Common	Very important	Very important	Less important	Less important	Less important	Yes	Yes_NotCommon	2	Yes_NotCommon	1		1	needle/bicyclespokes	1	1
2020	2-5 July 2020	2-5 July		18	Mitundu	Rural town	Mkwinda	Lilongwe	Male	10				All local	Males		Less important	Less important	Yes	Some	Some	Most	Rarely	Most	Rarely	Common	Rarely	Rarely	Rarely	Rarely	Common	Very important	Very important	Less important	Less important	Less important	Yes	Yes_NotCommon	4	Yes_NotCommon	2		0	needle	1
2020	2-5 July 2020	2-5 July		19	Mitundu	Rural town	Mkwinda	Lilongwe	Male	13				All local	Males		Less important	Less important	Yes	Some	Some	Most	Rarely	Most	Rarely	Rarely	Common	Rarely	Rarely	Rarely	Common	Very important	Very important	Less important	Very important	Less important	Yes	Yes_NotCommon	2	Yes_NotCommon	1		0	needle	1
2020	2-5 July 2020	2-5 July		20	Bunda	Rural town	Mkwinda	Lilongwe	Male	5				All local	Males			Less important	No	Some	Some	Most	Rarely	Most	Common	Rarely	Rarely	Rarely	Rarely	Rarely	Common	Very important	Very important	Less important	Less important	Not important	Yes	Yes_NotCommon	1	Yes_NotCommon	1		0	coin
2020	2-5 July 2020	2-5 July		21	Mitundu	Rural town	Mkwinda	Lilongwe	Male	13				All local	Males		Less important	Less important	Yes	Some	Some	Most	Rarely	Most	Common	Common	Rarely	Rarely	Never	Never	Common	Very important	Very important	Less important	Very important	Very important	Yes	Yes_MajorProblem	4	Yes_NotCommon	1		1	needle/bicyclespokes	1	1
2020	2-5 July 2020	2-5 July		22	Mitundu	Rural town	Mkwinda	Lilongwe	Male	8				All local	Males		Less important	Less important	Yes	Some	Some	Most	Rarely	Most	Common	Common	Rarely	Rarely	Rarely	Rarely	Common	Very important	Very important	Less important	Very important	Very important	Yes	Yes_NotCommon	2	Yes_NotCommon	1		1	coin
2020	2-5 July 2020	2-5 July		23	Mitundu	Rural town	Mkwinda	Lilongwe	Male	10				All local	Males		Less important	Less important	Yes	Some	Some	Most	Rarely	Most	Common	Common	Rarely	Rarely	Rarely	Rarely	Common	Very important	Very important	Less important	Very important	Very important	Yes	Yes_NotCommon	3	Yes_NotCommon	2		2	needle	1
2020	2-5 July 2020	2-5 July		24	Bunda	Rural town	Mkwinda	Lilongwe	Male	10				Some not local	Males		Not important	Less important	No	Some	Some	Most	Rarely	Most	Common	Common	Rarely	Rarely		Never	Common	Less important	Very important	Less important	Very important	Less important	Yes	Yes_NotCommon	2	Yes_NotCommon	0		0	nails			1
2020	2-5 July 2020	2-5 July		25	Mitundu	Rural town	Mkwinda	Lilongwe	Male	7				All local	Males		Less important	Less important	Yes	Some	Some	Most	Rarely	Most	Rarely	Rarely	Common	Rarely	Never	Never	Common	Very important	Very important	Less important	Very important	Less important	Yes	Yes_NotCommon	3	Yes_NotCommon	2		2	coin/pin				1
2020	2-5 July 2020	2-5 July		26	Bunda	Rural town	Mkwinda	Lilongwe	Male	2				All local	Males		Less important	Less important	No	Some	Some	Most	Rarely	Most	Rarely	Common	Rarely	Rarely	Never	Never	Common	Less important	Very important		Very important	Less important	Yes	Yes_NotCommon	2	No	0		0
2020	2-5 July 2020	2-5 July		27	Chinungu	Village	Mkwinda	Lilongwe	Male	3				All local	Males		Less important	Less important	Yes	Some	Some	Most	Rarely	Most	Common	Rarely	Rarely	Rarely	Rarely	Rarely	Common	Very important	Very important	Less important	Less important	Less important	Yes	Yes_NotCommon	3	No	0		0
2020	2-5 July 2020	2-5 July		28	Kamchedzera	Village	Mkwinda	Lilongwe	Male					Some not local	Males		Less important	Less important	No	Some	Rarely	Most	Rarely	Most	Common	Common	Rarely	Rarely	Rarely	Rarely	Common	Very important	Very important	Less important	Less important	Less important	Yes	Yes_NotCommon	2	Yes_NotCommon	1		1	bicyclespokes		1
2020	2-5 July 2020	2-5 July		29	Kamchedzera	Village	Mkwinda	Lilongwe	Male	10				Some not local	Males		Less important	Less important	No	Some	Rarely	Most	Rarely	Most	Common	Common	Rarely	Rarely	Rarely	Rarely	Common	Very important	Very important	Less important	Less important	Less important	Yes	Yes_NotCommon	1	No	0		0
2020	2-5 July 2020	2-5 July		30	Nyanga	Village	Mkwinda	Lilongwe	Male	2				Some not local	Males		Less important	Less important	No	Some	Rarely	Most	Rarely	Some	Common	Rarely	Rarely	Rarely	Rarely	Rarely	Common	Very important	Very important		Less important	Very important	Yes	Yes_MajorProblem	2	No	0		0
2020	2-5 July 2020	2-5 July		31	Mkwinda	Village	Mkwinda	Lilongwe	Male	13				All local	Males		Less important	Less important		Most	Some	Some	Rarely	Some	Common	Rarely	Rarely	Rarely	Rarely	Rarely	Common	Very important	Very important	Less important	Very important	Less important	Yes	Yes_NotCommon	2	Yes_NotCommon	1		1	nails			1
2020	2-5 July 2020	2-5 July		32	Mitundu	Rural town	Mkwinda	Lilongwe	Male	5				All local	Males		Less important	Less important	Yes	Some	Some	Most	Rarely	Most	Rarely	Common	Rarely	Rarely	Rarely	Never	Common	Very important	Very important	Less important	Very important	Less important	Yes	Yes_NotCommon	3	Yes_NotCommon	1		1	needle	1
2020	2-5 July 2020	2-5 July		33	Kataira	Village	Mkwinda	Lilongwe	Male	10				Some not local			Less important	Less important	No	Some	Rarely	Most	Rarely	Some	Rarely	Common	Rarely	Rarely	Rarely	Never	Common	Very important	Very important	Less important	Less important	Less important	Yes	Yes_MajorProblem	2	Yes_NotCommon	0		0
2020	2-5 July 2020	2-5 July		34	Bunda	Rural town	Mkwinda	Lilongwe	Male	8				Some not local	Males		Less important	Less important	No	Some	Rarely	Most	Rarely	Most	Common	Rarely	Rarely	Rarely	Rarely	Rarely	Common	Very important	Very important	Less important	Very important	Less important	Yes	Yes_NotCommon	1	No	0		0
2020	2-5 July 2020	2-5 July		35	Bunda	Rural town	Mkwinda	Lilongwe	Male	7				Some not local	Males		Less important	Less important	No	Some	Rarely	Most	Rarely	Some	Rarely	Common	Rarely	Rarely	Never	Never	Common	Very important	Very important	Less important	Less important	Less important	Yes	Yes_NotCommon	1	No	0		0
2020	2-5 July 2020	2-5 July		36	Bunda	Rural town	Mkwinda	Lilongwe	Male	5				All local	Males		Less important	Less important	No	Some	Rarely	Most	Rarely	Some	Rarely	Common	Common	Never	Never	Never	Common	Very important	Very important	Less important	Very important	Less important	Yes	Yes_NotCommon	1	No	0		0
2020	2-5 July 2020	2-5 July		37	Bunda	Rural town	Mkwinda	Lilongwe	Male	10				Some not local	Males		Not important	Not important	No	Most	Some	Most	Rarely	Rarely	Common	Common	Rarely	Rarely	Never	Never	Common	Less important	Very important	Less important	Very important	Less important	Yes	Yes_NotCommon	2	Yes_NotCommon	0		0
2020	2-5 July 2020	2-5 July		38	Mitundu	Rural town	Mkwinda	Lilongwe	Male	10				All local	Males		Less important	Less important	Yes	Some	Some	Most	Rarely	Most	Rarely	Common	Rarely	Never	Rarely	Never	Common	Very important	Very important	Less important	Very important	Less important	Yes	Yes_NotCommon	3	Yes_NotCommon	1		1	key
2020	2-5 July 2020	2-5 July		39	Mitundu market / Mkaka village	Rural town	Mkwinda	Lilongwe	Male	8				All local	Males		Less important	Less important	Yes	Some	Some	Most	Rarely	Most	Common	Rarely	Rarely	Rarely	Rarely	Never	Common	Very important	Very important	Less important	Less important	Less important	Yes	Yes_NotCommon	3	Yes_NotCommon	1		1	needle	1
2020	2-5 July 2020	2-5 July		40	Mitundu	Rural town	Mkwinda	Lilongwe	Male	1				All local	Males		Less important	Less important	Yes	Some	Some	Most	Rarely	Most	Rarely	Common	Rarely	Rarely	Rarely	Rarely	Common	Very important	Very important	Less important	Very important	Less important	Yes	Yes_NotCommon	2	Yes_NotCommon	1		0	needle	1
2020	2-5 July 2020	2-5 July		41	Mitundu	Rural town	Mkwinda	Lilongwe	Male	8				All local	Males		Less important	Less important	Yes	Some	Some	Most	Rarely	Most	Common	Common	Rarely	Rarely	Never	Never	Common	Very important	Very important	Less important	Very important	Less important	Yes	Yes_NotCommon	3	Yes_NotCommon	2		1
2020	2-5 July 2020	2-5 July		42	Kandiyemwala	Village	Mkwinda	Lilongwe	Male	12				All local	Males		Less important	Less important	No	Some	Rarely	Most	Rarely	Most	Common	Common	Common	Common	Rarely	Rarely	Common	Very important	Very important	Less important	Less important	Very important	Yes	Yes_NotCommon	3	Yes_NotCommon	0		2
2020	2-5 July 2020	2-5 July		43	Kandiyemwala	Village	Mkwinda	Lilongwe	Male	10				All local	Males		Less important	Less important	No	Some	Rarely	Most	Rarely	Most	Common	Common	Common	Common	Rarely	Rarely	Common	Very important	Very important	Less important	Very important	Very important	Yes	Yes_NotCommon	2	No	0		2
2020	2-5 July 2020	2-5 July		44	Mitundu Secondary	Rural town	Mkwinda	Lilongwe	Male	10				All local	Males		Less important	Less important	No	Some	Some	Most	Rarely	Most	Common	Common	Rarely	Rarely	Rarely	Rarely	Common	Very important	Very important	Less important	Less important	Less important	Yes	Yes_NotCommon	3	Yes_NotCommon	1		3	needle/coin	1
2020	2-5 July 2020	2-5 July		45	Mitundu Secondary	Rural town	Mkwinda	Lilongwe	Male	15				All local	Males		Less important	Less important	No	Some	Some	Most	Rarely	Most	Rarely	Common	Common	Rarely	Rarely	Rarely	Common	Very important	Very important	Less important	Very important	Less important	Yes	Yes_NotCommon	3	Yes_NotCommon	1		2	needle/coin/bicyclespokes/pin	1	1		1
2020	2-5 July 2020	2-5 July		46	Nsabwe	Village	Mkwinda	Lilongwe	Male	10				All local	Males		Less important	Less important	Yes	Some	Some	Most	Rarely	Most	Common	Common	Common	Rarely	Rarely	Rarely	Common	Very important	Very important	Less important	Less important	Less important	Yes	Yes_NotCommon	2	No	0		2
2020	2-5 July 2020	2-5 July		47	Mitundu Secondary	Rural town	Mkwinda	Lilongwe	Male	5				All local	Males		Less important	Less important	No	Some	Some	Most	Rarely	Most	Common	Common	Rarely	Rarely	Rarely	Rarely	Common	Very important	Very important	Less important	Very important	Very important	Yes	Yes_NotCommon	3	No	0		2
2020	2-5 July 2020	2-5 July		48	Mitundu Secondary	Rural town	Mkwinda	Lilongwe	Male	3				All local	Males		Less important	Less important	No	Some	Some	Most	Rarely	Most	Common	Common	Rarely	Rarely	Rarely	Rarely	Common	Very important	Very important	Less important	Very important	Less important	Yes	Yes_NotCommon	3	Yes_NotCommon	1		2	needle	1
2020	2-5 July 2020	2-5 July		49	Mitundu Secondary	Rural town	Mkwinda	Lilongwe	Male	8				All local	Males		Less important	Less important	No	Some	Some	Most	Rarely	Most	Common	Common	Rarely	Rarely	Rarely	Rarely	Common	Very important	Very important	Less important	Very important	Less important	Yes	Yes_NotCommon	2	No	0		2
2020	2-5 July 2020	2-5 July		50	Mitundu	Rural town	Mkwinda	Lilongwe	Male	5				All local	Males		Less important	Less important	Yes	Some	Some	Most	Rarely	Most	Common	Common	Rarely	Rarely	Rarely	Rarely	Common	Very important	Very important	Less important	Very important	Less important	Yes	Yes_NotCommon	4	Yes_NotCommon	2		0	needle	1
2023	29/06/2023	2023-06-29	Yes	1	Mbango	Village	Zunde	Nsanje	Male	>2		Yes	15	All local	Males	Owner (farmer)	Not important	Very important	Yes	Some	Some	Some	Most	Most	Common	Common	Rarely	Common	Rarely	Never	Common	Very important	Very important	Very important	Very important	Very important	No	No	0	No	0	Offal harder to clean	0
2023	29/06/2023	2023-06-29	Yes	2	Nsanje	Town	Zunde	Nsanje	Male	>2	1	Yes	6	All local	Males	Owner (farmer)	Not important	Very important	Yes	Some	Some	Some	Most	Most	Common	Common	Rarely	Common	Rarely	Never	Common	Very important	Very important	Very important	Very important	Very important	No	No	0	No	0	Weight loss	0
2023	29/06/2023	2023-06-29	Yes	3	Chipatala	Village	Zunde	Nsanje	Male	>2	1	Yes	9	All local	Males	Owner (farmer)	Not important	Very important	Yes	Some	Some	Some	Most	Most	Common	Common	Rarely	Common	Rarely	Never	Common	Very important	Very important	Very important	Very important	Very important	No	No	0	No	0	Weight loss	0
2023	28/06/2023	2023-06-28	Yes	4	Mbango	Village	Zunde	Nsanje	Male	>2				All distant	Males	Owner (farmer)	Less important	Very important							Common	Rarely	Rarely	Common	Rarely	Never	Common	Very important	Very important	Less important	Very important	Very important	No	No	0	No	0	No difference	0
2023	28/06/2023	2023-06-28	Yes	5	Nsanje	Town	Zunde	Nsanje	Male	>2	1	Yes	4	All distant	Females	Middlemen	Less important	Very important							Rarely	Common	Rarely	Common	Rarely	Rarely		Very important	Very important	Less important	Very important	Very important	No	No	0	No	0		0
2023	28/06/2023	2023-06-28	Yes	6	Mbango	Village	Zunde	Nsanje	Male	>2	1	Yes	8	All local	Males	Owner (farmer)	Less important	Very important							Common	Common	Rarely	Common	Rarely	Never	Common	Very important	Very important	Very important	Very important	Very important	Yes	Yes_NotCommon	2	No	0	No difference	0
2023	27/06/2023	2023-06-27	Yes	7	Nsanje	Town	Zunde	Nsanje	Male	>2	3	Yes	4	All distant	Males	Owner (farmer)	Not important	Very important							Rarely	Common	Never	Common	Rarely	Never	Common	Very important	Very important	Less important	Very important	Very important	Yes	Yes_NotCommon	3	Yes_NotCommon	1	Loss of weight	0
2023	27/06/2023	2023-06-27	Yes	8	Nsanje	Town	Zunde	Nsanje	Male	>2	2	Yes	4	All distant	Males	Middlemen	Not important	Very important							Common	Rarely	Never	Common	Rarely	Never	Common	Very important	Very important	Less important	Very important	Very important	Yes	Yes_NotCommon	1	No	0	Weight loss	0
2023	27/06/2023	2023-06-27	Yes	9	Nsanje	Town	Zunde	Nsanje	Male	>2	1	Yes	15	All distant	Males	Owner (farmer)	Not important	Very important							Common	Rarely	Never	Common	Rarely	Never	Common	Very important	Very important	Less important	Very important	Very important	No	No	0	No	0		0
2023	27/06/2023	2023-06-27	Yes	10	Nsanje	Town	Zunde	Nsanje	Male	>2	2	Yes	4	All distant	Males	Owner (farmer)		Very important							Common	Rarely	Never	Common	Rarely	Never	Common	Very important	Very important	Less important	Very important	Very important	Yes	Yes_NotCommon	1	No	0	No difference	0
2023	29/06/2023	2023-06-29	Yes	11	Nsanje	Town	Zunde	Nsanje	Male	>2	1	Yes	9	All local	Males	Owner (farmer)	Not important	Very important							Common	Common	Rarely	Common	Rarely	Never	Common	Very important	Very important	Very important	Very important	Very important	No	No	0	No	0	No difference	0
2023	28/06/2023	2023-06-28	Yes	12	Chipatala	Village	Zunde	Nsanje	Male	>2	1	Yes	9	All local	Males	Owner (farmer)	Not important	Very important							Common	Common	Rarely	Common	Rarely	Never	Common	Very important	Very important	Very important	Very important	Very important	No	No	0	No	0	No difference	0
2023	29/06/2023	2023-06-29	Yes	13	Mbango	Village	Zunde	Nsanje	Male	>2	1	Yes	2	All local	Males	Owner (farmer)	Not important	Very important							Common	Common	Rarely	Common	Rarely	Never	Common	Very important	Very important	Very important	Very important	Very important	No	No	0	No	0	No difference	0
2023	29/06/2023	2023-06-29	Yes	14	Nsanje	Town	Zunde	Nsanje	Male	2	1	Yes	17	All local	Males	Owner (farmer)	Not important	Very important							Common	Common	Rarely	Common	Rarely	Rarely	Common	Very important	Very important	Very important	Very important	Very important	No	No	0	No	0	No difference	0
2023	29/06/2023	2023-06-29	Yes	15	Mbango	Village	Zunde	Nsanje	Male	2	1	Yes	6	All local	Males	Owner (farmer)	Not important	Very important							Common	Common	Rarely	Common	Rarely	Never	Common	Very important	Very important	Very important	Very important	Very important	No	No	0	No	0	No difference	0
2023	29/06/2023	2023-06-29	Yes	16	Mbango	Village	Zunde	Nsanje	Male	>2	1	Yes	6	All distant	Males	Owner (farmer)	Not important	Very important							Common	Rarely	Rarely	Common	Rarely	Never	Common	Very important	Very important	Less important	Very important	Very important	Yes	Yes_NotCommon	2	No	0	No difference	0
2023	28/06/2023	2023-06-28	Yes	17	Chipatala	Village	Zunde	Nsanje	Male	>2	1	Yes	4	All local	Males	Middlemen	Less important	Very important							Common	Rarely	Rarely	Common	Rarely	Never	Common	Very important	Very important	Less important	Very important	Very important	No	No	0	No	0	No difference	0
2023	27/06/2023	2023-06-27	Yes	18	Nsanje	Town	Zunde	Nsanje	Male	>2	4	Yes	17	All distant	Males	Middlemen	Less important	Very important							Rarely	Common	Rarely	Common	Rarely	Rarely	Common	Very important	Very important	Very important	Very important	Very important	Yes	Yes_NotCommon	2	No	0	Meat looks very pale	0
2023	28/06/2023	2023-06-28	Yes	19	Mbango	Village	Zunde	Nsanje	Male	>2	1	Yes	1	All local	Males	Owner (farmer)	Not important	Very important							Rarely	Common	Rarely	Common	Rarely	Rarely	Common	Very important	Very important	Less important	Very important	Very important	No	No	0	No	0	No difference	0
2023	27/06/2023	2023-06-27	Yes	20	Nsanje	Town	Zunde	Nsanje	Male	>2	1	Yes	18	All distant	Males	Owner (farmer)	Less important	Very important							Rarely	Common	Rarely	Common	Rarely	Rarely	Common	Very important	Very important	Less important	Very important	Very important	No	No	0	No	0	No difference	0
2023	28/06/2023	2023-06-28	Yes	21	Bangula	Rural town	Magoti	Nsanje	Male	>2	0	Yes	5	Mixed	Males	Owner (farmer)	Very important	Very important							Common	Rarely	Rarely	Common	Rarely	Rarely	Common	Very important	Very important	Not important	Not important	Less important	Yes	Yes_NotCommon	0	Yes_NotCommon	0	No difference	0
2023	30/06/2023	2023-06-30	Yes	22	Bangula	Rural town	Magoti	Nsanje	Male	>2	0	Yes	25	Mixed	Males	Owner (farmer)	Not important	Very important							Common	Common		Common	Rarely	Rarely	Common	Very important	Very important	Less important	Not important	Less important	Yes	Yes_NotCommon	0	Yes_NotCommon	0	No difference	0
2023	30/06/2023	2023-06-30	Yes	23	Bangula	Rural town	Magoti	Nsanje	Male	>2	0	Yes	25	Mixed	Males	Owner (farmer)	Not important	Very important							Common	Common	Rarely	Common	Rarely	Rarely	Common	Very important	Very important	Less important	Not important	Less important	Yes	Yes_NotCommon	0	Yes_NotCommon	0	No difference	0
2023	30/06/2023	2023-06-30	Yes	24	Bangula	Rural town	Magoti	Nsanje	Male	>2	0	Yes	25	Mixed	Males	Owner (farmer)	Less important	Very important							Common	Common	Rarely	Common	Rarely	Rarely	Common	Very important	Very important	Less important	Not important	Less important	Yes	Yes_NotCommon	0	Yes_NotCommon	0	No difference	0
2023	28/06/2023	2023-06-28	Yes	25	Bangula	Rural town	Magoti	Nsanje	Male	>2	0	Yes	25	Mixed	Males	Owner (farmer)	Less important	Very important							Common	Rarely	Rarely	Common	Rarely	Rarely	Common	Very important	Very important	Not important	Not important	Less important	Yes	Yes_NotCommon	4	Yes_NotCommon	4	No difference	1
2023	29/06/2023	2023-06-29	Yes	26	Bangula	Rural town	Magoti	Nsanje	Male	>2	0	Yes	25	Mixed	Males	Owner (farmer)	Very important	Very important							Common	Common	Rarely	Common	Rarely	Rarely	Common	Very important	Very important	Less important	Not important	Very important	Yes	Yes_NotCommon	0	Yes_NotCommon	0	No difference	0
2023	29/06/2023	2023-06-29	Yes	27	Bangula	Rural town	Magoti	Nsanje	Male	>2	1	Yes	25	Mixed	Males	Owner (farmer)	Very important	Very important							Common	Common	Rarely	Common	Rarely	Rarely	Common	Not important	Very important	Less important	Not important	Not important	Yes	Yes_NotCommon	0	Yes_NotCommon	0	Damaged intestines	0
2023	29/06/2023	2023-06-29	Yes	28	Bangula	Rural town	Magoti	Nsanje	Male	>2	0	Yes	25	Mixed	Males	Owner (farmer)	Very important	Very important							Common	Common	Rarely	Rarely	Rarely	Rarely	Common		Very important	Less important	Not important	Very important	Yes	Yes_NotCommon	0	Yes_NotCommon	0	No difference	0
2023	29/06/2023	2023-06-29	Yes	29	Bangula	Rural town	Magoti	Nsanje	Male	>2	0	Yes	25	Mixed	Males	Owner (farmer)	Very important	Very important							Common	Common	Rarely	Common	Rarely	Rarely	Common	Very important	Very important	Not important	Not important	Very important	Yes	Yes_NotCommon	0	Yes_NotCommon	0	No difference	0
2023	28/06/2023	2023-06-28	Yes	30	Bangula	Rural town	Magoti	Nsanje	Male	>2	0	Yes	25	Mixed	Males	Owner (farmer)	Very important	Very important							Common	Rarely	Rarely	Common	Rarely	Rarely	Common	Very important	Very important		Not important	Very important	Yes	Yes_NotCommon	0	Yes_NotCommon	0	No difference	1
2023	28/06/2023	2023-06-28	Yes	31	Nsanje	Town	Zunde	Nsanje	Male	>2	2	Yes	29	All local	Males	Owner (farmer)	Less important	Very important							Rarely	Common	Rarely	Common	Rarely	Rarely	Common	Very important	Very important	Very important	Very important	Very important	No	No	0	No	0	Offal harder to clean	0
2023	28/06/2023	2023-06-28	Yes	32	Nsanje	Town	Zunde	Nsanje	Male	1	1	Yes	1	All local	Males	Middlemen	Less important	Very important							Rarely	Common	Rarely	Common	Rarely	Rarely	Common	Very important	Very important	Less important	Very important	Very important	No	No	0	No	0	No difference	0
2023	29/06/2023	2023-06-29	Yes	33	Nsanje	Town	Zunde	Nsanje	Male	>2	2	Yes	15	All local	Males	Owner (farmer)	Less important	Very important							Common	Rarely	Rarely	Common	Rarely	Rarely	Common	Very important	Very important	Very important	Very important	Very important	No	No	0	No	0	Offal harder to clean	0
2023	29/06/2023	2023-06-29	Yes	34	Nsanje	Town	Zunde	Nsanje	Male	>2	2	Yes	12	All distant	Males	Owner (farmer)	Not important	Very important							Rarely	Common	Rarely	Common	Rarely	Never	Common	Very important	Very important	Very important	Very important	Very important	No	No	0	No	0	No difference	0
2023	28/06/2023	2023-06-28	Yes	35	Nsanje	Town	Zunde	Nsanje	Male	>2	1	Yes	18	All distant	Males	Owner (farmer)	Less important	Very important							Common	Rarely	Rarely	Common	Rarely	Rarely	Common	Very important	Very important	Less important	Very important	Very important	Yes	Yes_NotCommon	3	No	0	Weight loss	0
2023	29/06/2023	2023-06-29	Yes	36	Bangula	Rural town	Magoti	Nsanje	Male	>2	0	Yes	25	Mixed	Males	Owner (farmer)	Very important	Very important							Common	Common	Rarely	Common	Rarely		Common	Very important	Very important	Not important	Not important	Less important	Yes	Yes_NotCommon	0	No	0	No difference	0
2023	28/06/2023	2023-06-28	Yes	37	Bangula	Rural town	Magoti	Nsanje	Male	>2	0	Yes	25	Mixed	Males	Owner (farmer)	Very important	Very important							Common	Rarely	Rarely	Common	Rarely	Rarely	Common	Very important	Very important	Not important	Not important	Less important	Yes	Yes_NotCommon	4	Yes_NotCommon	4	No difference	1
2023	29/06/2023	2023-06-29	Yes	38	Bangula	Rural town	Magoti	Nsanje	Male	>2	0	Yes	25	Mixed	Males		Less important	Very important							Common	Common	Rarely	Rarely	Rarely	Rarely	Common	Very important	Very important	Not important	Not important	Very important	Yes	Yes_NotCommon	0	Yes_NotCommon	0	No difference	0
2023	29/06/2023	2023-06-29	Yes	39	Bangula	Rural town	Magoti	Nsanje	Male	>2	0	Yes	25	Mixed	Males	Owner (farmer)	Not important	Very important							Common	Common	Rarely	Rarely	Rarely	Rarely	Common	Very important	Very important	Less important	Not important	Not important	Yes	Yes_NotCommon	0	Yes_NotCommon	0	No difference	0
2023	29/06/2023	2023-06-29	Yes	40	Bangula	Rural town	Magoti	Nsanje	Male	>2	0	Yes	25	Mixed	Males	Owner (farmer)	Very important	Very important							Common	Common	Rarely	Common	Rarely	Rarely	Common	Very important	Very important	Less important	Not important	Very important	Yes	Yes_NotCommon	0	Yes_NotCommon	0	No difference	0
2023	30/06/2023	2023-06-30	Yes	41	Bangula	Rural town	Magoti	Nsanje	Male	>2	0	Yes	25	Mixed	Males	Owner (farmer)	Very important	Very important							Common	Common	Rarely	Rarely	Rarely	Rarely	Common	Very important	Very important	Less important	Not important	Less important	Yes	Yes_NotCommon	1	Yes_NotCommon	0	No difference	0
2023	28/06/2023	2023-06-28	Yes	42	Bangula	Rural town	Magoti	Nsanje	Male	>2	1	Yes	25	Mixed	Males	Owner (farmer)	Very important	Very important							Common	Rarely	Rarely	Common	Rarely	Rarely	Common	Very important	Very important	Less important	Not important	Very important	Yes	Yes_NotCommon	0	Yes_NotCommon	0	No difference	0
2023	28/06/2023	2023-06-28	Yes	43	Bangula	Rural town	Magoti	Nsanje	Male	>2	0	Yes	25	Mixed	Males	Owner (farmer)	Very important	Very important							Common	Rarely	Rarely	Common	Rarely	Rarely	Common	Very important	Very important	Less important	Not important	Very important	Yes	Yes_NotCommon	1	Yes_NotCommon	0	No difference	0
2023	30/06/2023	2023-06-30	Yes	44	Bangula	Rural town	Magoti	Nsanje	Male	>2	0	Yes	25	Mixed	Males	Owner (farmer)	Very important	Very important							Common	Common	Rarely		Rarely	Rarely	Common	Very important	Very important	Less important	Not important	Very important	Yes	Yes_NotCommon	1	Yes_NotCommon	0	No difference	0
2023	28/06/2023	2023-06-28	Yes	45	Bangula	Rural town	Magoti	Nsanje	Male	>2	0	Yes	25	Mixed	Males	Owner (farmer)	Very important	Very important							Common	Rarely	Rarely	Common	Rarely	Rarely	Common	Very important	Very important	Less important	Not important	Very important	Yes	Yes_NotCommon	0	Yes_NotCommon	0	No difference	0
2023	30/06/2023	2023-06-30	Yes	46	Bangula	Rural town	Magoti	Nsanje	Male	>2	0	Yes	25	Mixed	Males	Owner (farmer)	Not important	Very important							Common	Common	Rarely	Common	Rarely	Rarely	Common	Very important	Very important	Not important	Not important	Very important	Yes	Yes_NotCommon	0	Yes_NotCommon	0	No difference	0
2023	30/06/2023	2023-06-30	Yes	47	Bangula	Rural town	Magoti	Nsanje	Male	>2	0	Yes	25	Mixed	Males	Owner (farmer)	Not important	Very important							Common	Rarely	Rarely	Common	Rarely	Rarely	Common	Very important	Very important	Not important	Not important	Less important	Yes	Yes_NotCommon	0	Yes_NotCommon	0	No difference	0
2023	30/06/2023	2023-06-30	Yes	48	Bangula	Rural town	Magoti	Nsanje	Male	>2	0	Yes	25	Mixed	Males	Owner (farmer)	Less important	Very important							Common	Common	Rarely	Common	Rarely	Rarely	Common	Very important	Very important	Less important	Not important	Less important	Yes	Yes_NotCommon	0	Yes_NotCommon	0	No difference	0
2023	30/06/2023	2023-06-30	Yes	49	Bangula	Rural town	Magoti	Nsanje	Male	>2	0	Yes	25	Mixed	Males	Owner (farmer)	Not important	Very important							Common	Common	Rarely	Common	Rarely	Rarely	Common	Very important	Very important	Less important	Not important	Less important	Yes	Yes_NotCommon	0	Yes_NotCommon	0	No difference	0
2023	30/06/2023	2023-06-30	Yes	50	Bangula	Rural town	Magoti	Nsanje	Male	>2	0	Yes	25	Mixed	Males	Owner (farmer)	Less important	Very important							Common	Common	Rarely	Rarely	Rarely	Rarely	Common	Very important	Very important	Less important	Not important	Less important	Yes	Yes_NotCommon	0	Yes_NotCommon	0	No difference	0
2023	24/04/23	2023-04-24		1	Chinguluwe Salima		Chinguluwe Salima	Salima	Male	20	3	Yes	6	All local	Males	Owner (farmer)	Not important	Very important	Yes	Some	Most	Rarely	Most	Most	Common	Rarely	Rarely	Rarely	Never	Never	Common	Very important	Very important	Not important	Very important	Very important	Yes	Yes_NotCommon	0	No	0	No difference	0
2023	24/04/23	2023-04-24		2	Chinguluwe Salima	Village	Chinguluwe Salima	Salima	Male	18	2	Yes	3	All local	Males	Owner (farmer)	Very important	Very important	Yes	Most	Rarely	Most	Most	Most	Common	Common	Never	Common	Rarely	Never	Common	Very important	Very important	Not important	Not important	Not important	Yes	Yes_NotCommon	0	No	0	No difference	0
2023	24/04/23	2023-04-24		3	Kaphatenga, Salima	Village	Tembwe	Salima	Male	13	3	Yes	25	All local	Males	Owner (farmer)	Very important	Very important	Yes	Most	Rarely	Rarely	Most	Most	Common	Rarely	Never	Common	Rarely	Rarely	Common	Very important	Very important	Less important	Very important	Not important	Yes	Yes_MajorProblem	2	No	0	No difference	0
2023	24/04/23	2023-04-24		4	Salima	Town	Salima	Salima	Male	4	0	Yes	5	All local	Males	Owner (farmer)	Very important	Very important	Yes	Some	Most	Rarely	Most	Most	Rarely	Common	Rarely	Common	Rarely	Rarely	Common	Less important	Very important	Less important	Not important	Less important	No	No	0	No	0
2023	25/04/23	2023-04-25		5	Salima	Town	Tembwe	Salima	Male	20	0		12	All local	Males	Owner (farmer)	Very important	Very important	Yes	Most	Some	Rarely	Some	Most	Common	Common	Never	Common	Rarely	Rarely	Common	Very important	Very important	Less important	Not important	Less important	No	No		No
2023	26/04/23	2023-04-26		6	Kuwona	Rural town	Tembwe	Salima	Male	10	5	Yes	15	Mostly local	Males	Owner (farmer)	Not important	Very important	Yes	Most	Most	Rarely	Most	Most	Common	Rarely	Rarely	Common	Rarely	Never	Common	Very important	Very important	Not important	Very important	Very important	Yes	Yes_NotCommon	0	No	0	No difference	0
2023	26/04/23	2023-04-26		7	Thavite	Rural town	Chiluwa EPA	Salima	Male	28	1	Yes	20	Mostly local	Males	Owner (farmer)	Not important	Very important	Yes	Most	Most	Rarely	Most	Most	Common	Common	Never	Common	Rarely	Never	Common	Very important	Very important	Not important	Not important	Not important	Yes	Yes_NotCommon	1	No	0	No difference	0
2023	26/04/23	2023-04-26		8	Kuwona	Rural town	Tembwe	Salima	Male	3	2	Yes	15	Mostly local	Females	Owner (farmer)	Not important	Very important	Yes	Most	Most	Rarely	Most	Most	Common	Rarely	Rarely	Rarely	Rarely	Never	Common	Very important	Very important	Not important	Not important	Very important	Yes	Yes_NotCommon	0	No	0	No difference	0
2023	26/04/23	2023-04-26		9	Thavite	Rural town	Chiluwa EPA	Salima	Male	10	4	Yes	35	Mostly local	Males	Owner (farmer)	Not important	Very important	Yes	Most	Most	Rarely	Rarely	Most	Common	Common	Rarely	Common	Never	Never	Common	Very important	Very important	Very important	Not important	Not important	No	No	0	No	0	No difference	0
2023	26/04/23	2023-04-26		10	Thavite	Rural town	Chiluwa EPA	Salima	Male	29	2	Yes	35	Mixed	Males	Owner (farmer)	Not important	Very important	Yes	Most	Most	Rarely	Most	Most	Common	Common	Rarely	Rarely	Never	Never	Common	Very important	Very important	Very important	Not important	Not important	Yes	Yes_NotCommon	0	No	0	No difference	0
2023	27/04/23	2023-04-27		11	Nsangu	Village	Tembwe	Salima	Male	22	0	Yes	16		Males	Owner (farmer)	Very important	Very important	Yes	Rarely	Rarely	Most	Most	Most	Rarely	Common	Rarely	Common	Rarely	Rarely	Common	Very important	Very important	Very important	Very important	Very important	Yes	Yes_NotCommon	0	Yes_NotCommon	0	No difference	0
2023	27/04/23	2023-04-27		12	Kandulu, Salima	Rural town	Chipoka	Salima	Male	13	4	Yes	10	Mostly local	Females	Owner (farmer)	Not important	Very important	No	Most	Some	Rarely	Most	Most	Common	Common	Rarely	Common	Rarely	Never	Common	Very important	Very important	Less important	Not important	Very important	Yes	Yes_NotCommon	1	Yes_NotCommon	1	No difference	0
2023	27/04/23	2023-04-27		13	Kandulu, Salima	Rural town	Chipoka	Salima	Male	8	2	Yes	10	All local	Females	Owner (farmer)	Not important	Very important	No	Most	Most	Rarely	Some	Most	Common	Common	Rarely	Common	Rarely	Never	Common	Very important	Very important	Very important	Not important	Very important	No	No	0	No	0	No difference	0
2023	27/04/23	2023-04-27		14	Kandulu, Salima	Rural town	Chipoka	Salima	Male	12	2	Yes	10	All local	Females	Owner (farmer)	Not important	Very important	No	Most	Most	Rarely	Some	Most	Common	Common	Rarely	Common	Rarely	Never	Common	Very important	Very important	Very important	Not important	Very important	Yes	Yes_NotCommon	0	No	0	No difference	0
2023	27/04/2023	2023-04-27		43	Nsangu	Village	Tembwe	Salima	Male	8	1	Yes	16	Mostly local	Males	Owner (farmer)			Yes	Most	Most	Some	Rarely	Most	Rarely	Common	Rarely	Common	Rarely	Rarely	Common	Not important	Very important		Not important		Yes	Yes_NotCommon	0	No	0	No difference	0
2023	26/04/2023	2023-04-26		44	Kuwona	Rural town	Tembwe	Salima	Male	11	2	Yes	5	Mixed	Males	Owner (farmer)	Very important	Very important	Yes	Most	Most	Some	Most	Most	Common	Common	Rarely	Common	Rarely	Rarely	Common	Very important	Very important	Not important	Not important	Less important	Yes	Yes_NotCommon	1	No	0	No difference	0
2023	26/04/2023	2023-04-26		45	Kuwona	Rural town	Tembwe	Salima	Male	5	0	Yes	10	All local	Males	Owner (farmer)	Very important	Very important	Yes	Some	Some	Most	Most	Most	Common	Rarely	Never	Common	Never	Never	Common	Not important	Very important	Very important	Less important	Less important	No	No	0	No	0		0
2023	26/04/2023	2023-04-26		46	Thavite	Rural town	Salima (outskirts)	Salima	Male	13	0	Yes	20	All local	Males	Owner (farmer)	Very important	Very important	Yes	Most	Some	Most	Some	Most	Common	Common	Rarely	Common	Common	Rarely	Common	Very important	Very important	Not important	Not important	Less important	Yes	Yes_NotCommon	5	No	0	No difference	0
2023	26/04/2023	2023-04-26		47	Thavite	Rural town	Salima (outskirts)	Salima	Male	15	0	Yes	35	All local	Males	Owner (farmer)	Very important	Very important	Yes	Some	Most	Some	Most	Most	Common	Common	Rarely	Common	Rarely	Rarely	Common	Not important	Very important	Less important	Not important	Not important	Yes	Yes_NotCommon	0	No	0	No difference	0
2023	26/04/2023	2023-04-26		48	Thavite	Rural town	Salima (outskirts)	Salima	Male	20		Yes	15	All local	Males	Owner (farmer)	Very important	Very important	Yes	Most	Some	Rarely	Most	Most	Common	Common	Rarely	Common	Rarely	Rarely	Common	Not important	Very important	Not important	Not important	Not important	Yes	Yes_NotCommon	1	No	0	No difference	0
2023	21/5/23	2023-05-21		15	Bvumbwe	Rural town	Dwale	Thyolo	Male	25	0	Yes	5	Mixed	Males	Owner (farmer)	Not important	Very important	Yes	Most	Rarely	Rarely	Most	Most	Common	Rarely	Rarely	Common	Never	Never	Common	Very important	Very important	Very important	Not important		No	No	0	No	0	No difference	0
2023	20/05/23	2023-05-20		16	Thekerani	Village	Thekerani	Thyolo	Male	10	0	Yes	8	Mixed	Females	Owner (farmer)	Not important	Very important	Yes	Most	Rarely	Most	Rarely	Most	Common	Common	Rarely	Common	Rarely	Never	Common	Very important	Very important	Very important	Very important	Very important	Yes	Yes_NotCommon	4	No	0	Bleeding poor / meat is hard / without fat	0
2023	18/05/2023	2023-05-18		17	Thyolo	Village	Thyolo	Thyolo	Male	10	1	Yes	4	Mixed	Males	Owner (farmer)	Not important	Very important	Yes	Most	Some	Some	Some	Some	Common	Rarely	Rarely	Common	Rarely	Never	Common	Very important	Very important	Very important	Not important	Very important	Yes	Yes_MajorProblem	1	No	0	No difference	0
2023	17/05/2023	2023-05-17		19	Makwasa	Village	Masambanjati	Thyolo	Male	3	0	Yes	14	Mixed	Females	Owner (farmer)	Not important	Very important	Yes	Most	Rarely	Some	Rarely	Most	Common	Common	Rarely	Rarely	Rarely	Never	Common	Very important	Very important	Less important	Very important	Very important	Yes	Yes_MajorProblem	1	No	0	No difference	0
2023	17/05/2023	2023-05-17		20	Makwasa	Village	Masambanjati	Thyolo	Male	4	0	Yes	14	Mostly local	Males	Owner (farmer)	Not important	Very important	Yes	Most	Rarely	Rarely	Some	Most	Rarely	Common	Rarely	Common	Rarely	Never	Common	Very important	Very important	Less important	Not important	Very important	Yes	Yes_MajorProblem	2	No	0	No difference	0
2023	17/05/2023	2023-05-17		21	Makwasa	Village	Masambanjati	Thyolo	Male	30	2	Yes	14	Mostly local	Males	Owner (farmer)	Less important	Very important	Yes	Rarely	Rarely	Some	Rarely	Most	Common	Rarely	Rarely	Common	Never	Never	Common	Very important	Very important	Very important	Very important	Very important	Yes	Yes_NotCommon	0	No	0	No difference	0
2023	20/05/2023	2023-05-20		22	Luchenza	Town	Matapwata	Thyolo	Male	21	0	Yes	7	Mixed	Females	Owner (farmer)	Not important	Very important	Yes	Most	Rarely	Some	Rarely	Some	Common	Common	Rarely	Rarely	Never	Rarely	Common	Very important	Very important	Very important	Not important	Very important	Yes	Yes_NotCommon	1	No	0	No difference	1
2023	2023-09-05	2023-05-09		23	Nkhangwa	Village	Mwamkumbwa	Thyolo	Male	3	1	Yes	3	All local	Males	Owner (farmer)	Not important	Very important	Yes	Most	Some	Most	Some	Most	Common	Common	Rarely	Rarely	Rarely	Never	Common	Very important	Very important	Very important	Not important	Less important	Yes	Yes_NotCommon	0	No	0		0
2023	2023-09-05	2023-05-09		37	Nkhangwa, Chitipa	Village	Mwamkumbwa	Thyolo	Male	3		Yes	2	Mostly local	Males	Owner (farmer)	Not important	Very important	No	Most	Most	Some	Some	Most	Common	Common	Never	Rarely	Rarely	Never	Common	Very important	Very important	Less important	Very important	Very important	No	No	0	No	0	No difference	0
2023	18/05/2023	2023-05-18		BONUS_1	Thyolo	Village	Thyolo	Thyolo	Male	10	1	Yes	4	Mixed	Males	Owner (farmer)	Not important	Very important	Yes	Most	Most	Some	Most	Most	Common	Common	Rarely	Common	Rarely	Never	Common	Very important	Very important	Very important	Not important	Very important	Yes	Yes_NotCommon	2	No	0	No difference	0
2023	20/05/2023	2023-05-20		BONUS_2	Thyolo	Village	Thyolo	Thyolo	Male	8	0	Yes	14	Mixed	Males	Owner (farmer)	Less important	Very important	Yes	Some	Some	Most	Some	Most	Common	Rarely	Rarely	Common	Never	Never	Common	Very important	Very important	Very important	Less important	Very important	Yes	Yes_NotCommon	0	No	0		0
2023	18/05/2023	2023-05-18		18	Makoka	Rural town	Thyolo	Thyolo	Male	19		Yes	12	Mixed	Males	Owner (farmer)	Less important	Very important	No	Some	Some	Some	Some	Most	Common	Common	Common	Common	Rarely	Never	Common	Very important	Very important	Less important	Very important		Yes	Yes_MajorProblem	3	No	0	No difference	0
[truncated: 1 more columns]

## Sheet: Raw_Validation
Year	Date	Date	Validation?	Survey Number on form	Market	Class	EPA	District	plastic /hardware a problem?	PlasticProblem	PlasticLastFive	HardwareProblem	HardwareLastFive			Plastic	First
2023	14/07/2023	2023-07-14	Yes	1	Mbango	Village	Zunde	Nsanje	Yes	Yes_NotCommon	Don’t know	No	0				No	Yes		McNemar's test with the continuity correction, two-tailed P value equals 1.0000
2023	14/07/2023	2023-07-14	Yes	2	Nsanje	Town	Zunde	Nsanje	Yes	Yes_NotCommon	2	No	0		Second	No	4	3
2023	14/07/2023	2023-07-14	Yes	3	Chipatala	Village	Zunde	Nsanje	Yes	Yes_NotCommon	1	Yes_NotCommon	1			Yes	14	29
2023	14/07/2023	2023-07-14	Yes	4	Mbango	Village	Zunde	Nsanje	Yes	Yes_NotCommon	0	No	0
2023	14/07/2023	2023-07-14	Yes	5	Nsanje	Town	Zunde	Nsanje	No	No	0	No	0			Plastic	First
2023	14/07/2023	2023-07-14	Yes	6	Mbango	Village	Zunde	Nsanje	Yes	Yes_NotCommon	0	No	0				Absent	Present		McNemar's test with the continuity correction
2023	14/07/2023	2023-07-14	Yes	7	Nsanje	Town	Zunde	Nsanje	Yes	Yes_NotCommon	0	Yes_NotCommon	0		Second	Absent	17	6		The two-tailed P value equals 0.0164
2023	15/07/2023	2023-07-15	Yes	8	Nsanje	Town	Zunde	Nsanje	Yes	Yes_NotCommon	1	No	0			Present	19	4
2023	15/07/2023	2023-07-15	Yes	9	Nsanje	Town	Zunde	Nsanje	No	No	0	No	0
2023	14/07/2023	2023-07-14	Yes	10	Nsanje	Town	Zunde	Nsanje	Yes	Yes_NotCommon	1	Yes_NotCommon	1		Plastic
2023	14/07/2023	2023-07-14	Yes	11	Nsanje	Town	Zunde	Nsanje	No	No	0	Yes_NotCommon	2				second	first
2023	15/07/2023	2023-07-15	Yes	12	Chipatala	Village	Zunde	Nsanje	No	No	0	Yes_NotCommon	0			Count	30	25
2023	14/07/2023	2023-07-14	Yes	13	Mbango	Village	Zunde	Nsanje	Yes	Yes_NotCommon	1	No	0			Av	0.652174	0.5
2023	15/07/2023	2023-07-15	Yes	14	Nsanje	Town	Zunde	Nsanje	Yes	Yes_NotCommon	Don't know	No	0			Any	23	12
2023	14/07/2023	2023-07-14	Yes	15	Mbango	Village	Zunde	Nsanje	Yes	Yes_NotCommon	2	No	0
2023	15/07/2023	2023-07-15	Yes	16	Mbango	Village	Zunde	Nsanje	No	No	0	Yes_NotCommon	1			Hardware	First
2023	15/07/2023	2023-07-15	Yes	17	Chipatala	Village	Zunde	Nsanje	Yes	Yes_NotCommon	1	No	0				No	Yes
2023	14/07/2023	2023-07-14	Yes	18	Nsanje	Town	Zunde	Nsanje	Yes	Yes_NotCommon	1	No	0		Second	No	14	6		McNemar's test with the continuity correction
2023	15/07/2023	2023-07-15	Yes	19	Mbango	Village	Zunde	Nsanje	Yes	Yes_NotCommon	1	Yes_NotCommon	0			Yes	11	19		The two-tailed P value equals 0.3320
2023	14/07/2023	2023-07-14	Yes	20	Nsanje	Town	Zunde	Nsanje	Yes	Yes_NotCommon	2	No	0
2023	17/07/2023	2023-07-17	Yes	21	Bangula	Rural town	Magoti	Nsanje	Yes	Yes_MajorProblem	3	Yes_NotCommon	0			Hardware	First
2023	17/07/2023	2023-07-17	Yes	22	Bangula	Rural town	Magoti	Nsanje	Yes	Yes_NotCommon	1	Yes_NotCommon	0				Absent	Present
2023	15/07/2023	2023-07-15	Yes	23	Bangula	Rural town	Magoti	Nsanje	Yes	Yes_NotCommon	1	No	0		Second	Absent	34	3		McNemar's test with the continuity correction
2023	17/07/2023	2023-07-17	Yes	24	Bangula	Rural town	Magoti	Nsanje	Yes	Yes_NotCommon	1	Yes_NotCommon	0			Present	13	0		The two-tailed P value equals 0.0244
2023	17/07/2023	2023-07-17	Yes	25	Bangula	Rural town	Magoti	Nsanje	Yes	Yes_NotCommon	1	Yes_NotCommon	0
2023	17/07/2023	2023-07-17	Yes	26	Bangula	Rural town	Magoti	Nsanje	Yes	Yes_NotCommon	1	No	0
2023	15/07/2023	2023-07-15	Yes	27	Bangula	Rural town	Magoti	Nsanje	Yes	Yes_NotCommon	1	Yes_NotCommon	1
2023	15/07/2023	2023-07-15	Yes	28	Bangula	Rural town	Magoti	Nsanje	Yes	Yes_NotCommon	1	No	0
2023	15/07/2023	2023-07-15	Yes	29	Bangula	Rural town	Magoti	Nsanje	Yes	Yes_NotCommon	0	Yes_NotCommon	1
2023	15/07/2023	2023-07-15	Yes	30	Bangula	Rural town	Magoti	Nsanje	Yes	Yes_NotCommon	2	Yes_NotCommon	0
2023	14/07/2023	2023-07-14	Yes	31	Nsanje	Town	Zunde	Nsanje	Yes	Yes_NotCommon	1	Yes_NotCommon	0
2023	15/07/2023	2023-07-15	Yes	32	Nsanje	Town	Zunde	Nsanje	Yes	Yes_NotCommon	1	Yes_NotCommon	0
2023	14/07/2023	2023-07-14	Yes	33	Nsanje	Town	Zunde	Nsanje	Yes	Yes_NotCommon	1	Yes_NotCommon	0
2023	14/07/2023	2023-07-14	Yes	34	Nsanje	Town	Zunde	Nsanje	Yes	Yes_NotCommon	0	Yes_NotCommon	1
2023	15/07/2023	2023-07-15	Yes	35	Nsanje	Town	Zunde	Nsanje	Yes	Yes_NotCommon	Don't know	Yes_NotCommon	1
2023	15/07/2023	2023-07-15	Yes	36	Bangula	Rural town	Magoti	Nsanje	Yes	Yes_NotCommon	0	No	0
2023	17/07/2023	2023-07-17	Yes	37	Bangula	Rural town	Magoti	Nsanje	Yes	Yes_NotCommon	Don't know	No	0
2023	15/07/2023	2023-07-15	Yes	38	Bangula	Rural town	Magoti	Nsanje	Yes	Yes_NotCommon	0	Yes_NotCommon	0
2023	15/07/2023	2023-07-15	Yes	39	Bangula	Rural town	Magoti	Nsanje	Yes	Yes_NotCommon	0	Yes_NotCommon	0
2023	15/07/2023	2023-07-15	Yes	40	Bangula	Rural town	Magoti	Nsanje	Yes	Yes_NotCommon	0	Yes_NotCommon	0
2023	17/07/2023	2023-07-17	Yes	41	Bangula	Rural town	Magoti	Nsanje	No	No	0	Yes_NotCommon	1
2023	17/07/2023	2023-07-17	Yes	42	Bangula	Rural town	Magoti	Nsanje	Yes	Yes_NotCommon	0	Yes_NotCommon	0
2023	15/07/2023	2023-07-15	Yes	43	Bangula	Rural town	Magoti	Nsanje	Yes	Yes_NotCommon	0	Yes_NotCommon	1
2023	17/07/2023	2023-07-17	Yes	44	Bangula	Rural town	Magoti	Nsanje	Yes	Yes_NotCommon	0	No	0
2023	15/07/2023	2023-07-15	Yes	45	Bangula	Rural town	Magoti	Nsanje	Yes	Yes_NotCommon	0	Yes_NotCommon	1
2023	17/07/2023	2023-07-17	Yes	46	Bangula	Rural town	Magoti	Nsanje	Yes	Yes_NotCommon	0	Yes_NotCommon	1
2023	15/07/2023	2023-07-15	Yes	47	Bangula	Rural town	Magoti	Nsanje	Yes	Yes_NotCommon	0	Yes_NotCommon	0
2023	17/07/2023	2023-07-17	Yes	48	Bangula	Rural town	Magoti	Nsanje	Yes	Yes_NotCommon	0	No	0
2023	15/07/2023	2023-07-15	Yes	49	Bangula	Rural town	Magoti	Nsanje	No	No	0	Yes_NotCommon	1
2023	15/07/2023	2023-07-15	Yes	50	Bangula	Rural town	Magoti	Nsanje	Yes	Yes_NotCommon	2	Yes_NotCommon	0
2023	29/06/2023	2023-06-29		1	Mbango	Village	Zunde	Nsanje	No	No	0	No	0
2023	29/06/2023	2023-06-29		2	Nsanje	Town	Zunde	Nsanje	No	No	0	No	0
2023	29/06/2023	2023-06-29		3	Chipatala	Village	Zunde	Nsanje	No	No	0	No	0
2023	28/06/2023	2023-06-28		4	Mbango	Village	Zunde	Nsanje	No	No	0	No	0
2023	28/06/2023	2023-06-28		5	Nsanje	Town	Zunde	Nsanje	No	No	0	No	0
2023	28/06/2023	2023-06-28		6	Mbango	Village	Zunde	Nsanje	Yes	Yes_NotCommon	2	No	0
2023	27/06/2023	2023-06-27		7	Nsanje	Town	Zunde	Nsanje	Yes	Yes_NotCommon	3	Yes_NotCommon	1
2023	27/06/2023	2023-06-27		8	Nsanje	Town	Zunde	Nsanje	Yes	Yes_NotCommon	1	No	0
2023	27/06/2023	2023-06-27		9	Nsanje	Town	Zunde	Nsanje	No	No	0	No	0
2023	27/06/2023	2023-06-27		10	Nsanje	Town	Zunde	Nsanje	Yes	Yes_NotCommon	1	No	0
2023	29/06/2023	2023-06-29		11	Nsanje	Town	Zunde	Nsanje	No	No	0	No	0
2023	28/06/2023	2023-06-28		12	Chipatala	Village	Zunde	Nsanje	No	No	0	No	0
2023	29/06/2023	2023-06-29		13	Mbango	Village	Zunde	Nsanje	No	No	0	No	0
2023	29/06/2023	2023-06-29		14	Nsanje	Town	Zunde	Nsanje	No	No	0	No	0
2023	29/06/2023	2023-06-29		15	Mbango	Village	Zunde	Nsanje	No	No	0	No	0
2023	29/06/2023	2023-06-29		16	Mbango	Village	Zunde	Nsanje	Yes	Yes_NotCommon	2	No	0
2023	28/06/2023	2023-06-28		17	Chipatala	Village	Zunde	Nsanje	No	No	0	No	0
2023	27/06/2023	2023-06-27		18	Nsanje	Town	Zunde	Nsanje	Yes	Yes_NotCommon	2	No	0
2023	28/06/2023	2023-06-28		19	Mbango	Village	Zunde	Nsanje	No	No	0	No	0
2023	27/06/2023	2023-06-27		20	Nsanje	Town	Zunde	Nsanje	No	No	0	No	0
2023	28/06/2023	2023-06-28		21	Bangula	Rural town	Magoti	Nsanje	Yes	Yes_NotCommon	0	Yes_NotCommon	0
2023	30/06/2023	2023-06-30		22	Bangula	Rural town	Magoti	Nsanje	Yes	Yes_NotCommon	0	Yes_NotCommon	0
2023	30/06/2023	2023-06-30		23	Bangula	Rural town	Magoti	Nsanje	Yes	Yes_NotCommon	0	Yes_NotCommon	0
2023	30/06/2023	2023-06-30		24	Bangula	Rural town	Magoti	Nsanje	Yes	Yes_NotCommon	0	Yes_NotCommon	0
2023	28/06/2023	2023-06-28		25	Bangula	Rural town	Magoti	Nsanje	Yes	Yes_NotCommon	4	Yes_NotCommon	4
2023	29/06/2023	2023-06-29		26	Bangula	Rural town	Magoti	Nsanje	Yes	Yes_NotCommon	0	Yes_NotCommon	0
2023	29/06/2023	2023-06-29		27	Bangula	Rural town	Magoti	Nsanje	Yes	Yes_NotCommon	0	Yes_NotCommon	0
2023	29/06/2023	2023-06-29		28	Bangula	Rural town	Magoti	Nsanje	Yes	Yes_NotCommon	0	Yes_NotCommon	0
2023	29/06/2023	2023-06-29		29	Bangula	Rural town	Magoti	Nsanje	Yes	Yes_NotCommon	0	Yes_NotCommon	0
2023	28/06/2023	2023-06-28		30	Bangula	Rural town	Magoti	Nsanje	Yes	Yes_NotCommon	0	Yes_NotCommon	0
2023	28/06/2023	2023-06-28		31	Nsanje	Town	Zunde	Nsanje	No	No	0	No	0
2023	28/06/2023	2023-06-28		32	Nsanje	Town	Zunde	Nsanje	No	No	0	No	0
2023	29/06/2023	2023-06-29		33	Nsanje	Town	Zunde	Nsanje	No	No	0	No	0
2023	29/06/2023	2023-06-29		34	Nsanje	Town	Zunde	Nsanje	No	No	0	No	0
2023	28/06/2023	2023-06-28		35	Nsanje	Town	Zunde	Nsanje	Yes	Yes_NotCommon	3	No	0
2023	29/06/2023	2023-06-29		36	Bangula	Rural town	Magoti	Nsanje	Yes	Yes_NotCommon	0	No	0
2023	28/06/2023	2023-06-28		37	Bangula	Rural town	Magoti	Nsanje	Yes	Yes_NotCommon	4	Yes_NotCommon	4
2023	29/06/2023	2023-06-29		38	Bangula	Rural town	Magoti	Nsanje	Yes	Yes_NotCommon	0	Yes_NotCommon	0
2023	29/06/2023	2023-06-29		39	Bangula	Rural town	Magoti	Nsanje	Yes	Yes_NotCommon	0	Yes_NotCommon	0
2023	29/06/2023	2023-06-29		40	Bangula	Rural town	Magoti	Nsanje	Yes	Yes_NotCommon	0	Yes_NotCommon	0
2023	30/06/2023	2023-06-30		41	Bangula	Rural town	Magoti	Nsanje	Yes	Yes_NotCommon	1	Yes_NotCommon	0
2023	28/06/2023	2023-06-28		42	Bangula	Rural town	Magoti	Nsanje	Yes	Yes_NotCommon	0	Yes_NotCommon	0
2023	28/06/2023	2023-06-28		43	Bangula	Rural town	Magoti	Nsanje	Yes	Yes_NotCommon	1	Yes_NotCommon	0
2023	30/06/2023	2023-06-30		44	Bangula	Rural town	Magoti	Nsanje	Yes	Yes_NotCommon	1	Yes_NotCommon	0
2023	28/06/2023	2023-06-28		45	Bangula	Rural town	Magoti	Nsanje	Yes	Yes_NotCommon	0	Yes_NotCommon	0
2023	30/06/2023	2023-06-30		46	Bangula	Rural town	Magoti	Nsanje	Yes	Yes_NotCommon	0	Yes_NotCommon	0
2023	30/06/2023	2023-06-30		47	Bangula	Rural town	Magoti	Nsanje	Yes	Yes_NotCommon	0	Yes_NotCommon	0
2023	30/06/2023	2023-06-30		48	Bangula	Rural town	Magoti	Nsanje	Yes	Yes_NotCommon	0	Yes_NotCommon	0
2023	30/06/2023	2023-06-30		49	Bangula	Rural town	Magoti	Nsanje	Yes	Yes_NotCommon	0	Yes_NotCommon	0
2023	30/06/2023	2023-06-30		50	Bangula	Rural town	Magoti	Nsanje	Yes	Yes_NotCommon	0	Yes_NotCommon	0
